# Supplementary material for: Comprehensive Studies on the Regulation of Type 2 Diabetes by Cucurbitane-Type Triterpenoids in Momordica charantia L.: Insights from Network Pharmacology and Molecular Docking and Dynamics
Source: Pharmaceuticals (Basel). 2025 Mar 27;18(4):474. doi: 10.3390/ph18040474 (PMC12030615; doi:10.3390/ph18040474)
Supplement: Supplementary file 1 [file pharmaceuticals-18-00474-s001.zip]

Archive with 1 entries (1 files):
- pharmaceuticals-3499160-supplementary.pdf
